# Supplementary material for: Life-Space Activities Are Associated with the Prognosis of Older Adults with Cardiovascular Disease
Source: J Cardiovasc Dev Dis. 2022 Sep 24;9(10):323. doi: 10.3390/jcdd9100323 (PMC9604436; doi:10.3390/jcdd9100323)
Supplement: Supplementary file 1 [file jcdd-09-00323-s001.zip]

Archive with 1 entries (1 files):
- jcdd-1912308-supplementary.pdf
